# Supplementary material for: Multifunctional SnO2/Perovskite Interface Engineering for Efficient Perovskite Solar Cells
Source: Adv Sci (Weinh). 2025 Sep 26;12(46):e14595. doi: 10.1002/advs.202514595 (PMC12697791; doi:10.1002/advs.202514595)
Supplement: Supplementary file 2 — Supplemental DataFile 1 [file ADVS-12-e14595-s003.xlsx]

## Sheet: Sheet1
		Wavelength	EQE
		300	11.5706
		305	17.5084
		310	24.9606
		315	33.0106
		320	41.0555
		325	48.5002
		330	55.2372
		335	61.1265
		340	66.2156
		345	70.1521
		350	73.9739
		355	75.9327
		360	77.9866
		365	80.9135
		370	82.3808
		375	85.3575
		380	86.7311
		385	87.0444
		390	87.3577
		395	88.0713
		400	88.5812
		405	89.4443
		410	90.2232
		415	90.7667
		420	91.3724
		425	91.8661
		430	92.4642
		435	92.6666
		440	93.1495
		445	93.2142
		450	93.386
		455	93.1759
		460	93.1463
		465	93.1635
		470	93.1133
		475	93.1363
		480	93.2989
		485	93.36
		490	93.4317
		495	93.6569
		500	94.3185
		505	94.256
		510	94.3921
		515	94.2153
		520	94.4611
		525	94.485
		530	94.2405
		535	94.1247
		540	93.8775
		545	93.9514
		550	93.7454
		555	93.735
		560	93.6101
		565	93.9009
		570	93.6126
		575	93.9145
		580	94.1587
		585	93.9592
		590	94.4127
		595	94.5792
		600	94.6393
		605	94.8612
		610	94.7569
		615	94.3644
		620	94.3403
		625	94.4064
		630	93.9714
		635	93.4904
		640	93.1088
		645	92.5365
		650	92.0359
		655	91.7424
		660	91.5239
		665	91.8714
		670	92.0194
		675	92.4582
		680	92.8683
		685	92.9125
		690	92.6606
		695	92.4126
		700	92.381
		705	92.1722
		710	91.5923
		715	91.5703
		720	91.789
		725	91.9499
		730	92.3672
		735	92.55
		740	92.8299
		745	92.7327
		750	92.422
		755	91.967
		760	91.3722
		765	91.0006
		770	90.3647
		775	89.3222
		780	87.8352
		785	84.7245
		790	79.2408
		795	71.5677
		800	61.1764
		805	49.9013
		810	38.5193
		815	26.8197
		820	14.7591
		825	9.31399
		830	6.96284
		835	3.68352
		840	1.82288
		845	1.01701
		850	0.70768
		855	0.52757
		860	0.43808
		865	0.31643
		870	0.24785
		875	0.17033
		880	0.07131
		885	0.04037
		890	0.04402
		895	0.0566
		900	0.05601
