# Supplementary material for: Multifunctional SnO2/Perovskite Interface Engineering for Efficient Perovskite Solar Cells
Source: Adv Sci (Weinh). 2025 Sep 26;12(46):e14595. doi: 10.1002/advs.202514595 (PMC12697791; doi:10.1002/advs.202514595)
Supplement: Supplementary file 3 — Supplemental DataFile 2 [file ADVS-12-e14595-s001.xlsx]

## Sheet: Sheet1
			Potential applied (V)	Current density (mA cm-2), reverse scanned		Potential applied (V)	Current density (mA cm-2), Forward scanned
			1.19995	-2.84254		-0.00992	26.8767
			1.18988	2.17814		0.000152588	26.8767
			1.17981	6.54989		0.01022	26.8767
			1.16974	10.294		0.02029	26.8767
			1.15967	13.446		0.03037	26.8767
			1.1496	16.0513		0.04044	26.8767
			1.13953	18.1709		0.05051	26.8767
			1.12946	19.8684		0.06058	26.8767
			1.11938	21.2257		0.07065	26.8737
			1.10931	22.2976		0.08072	26.8737
			1.09924	23.1387		0.09079	26.8737
			1.08917	23.7976		0.10086	26.8737
			1.0791	24.3138		0.11093	26.8737
			1.06903	24.7208		0.121	26.8707
			1.05896	25.0426		0.13107	26.8707
			1.04889	25.3007		0.14114	26.8707
			1.03882	25.5042		0.15122	26.8677
			1.02875	25.6682		0.16129	26.8677
			1.01868	25.8018		0.17136	26.8677
			1.00861	25.911		0.18143	26.8677
			0.99854	26.0022		0.1915	26.8646
			0.98846	26.075		0.20157	26.8646
			0.97839	26.1388		0.21164	26.8615
			0.96832	26.1904		0.22171	26.8615
			0.95825	26.236		0.23178	26.8615
			0.94818	26.2755		0.24185	26.8585
			0.93811	26.3089		0.25192	26.8585
			0.92804	26.3362		0.26199	26.8554
			0.91797	26.3605		0.27206	26.8554
			0.9079	26.3848		0.28214	26.8524
			0.89783	26.403		0.29221	26.8524
			0.88776	26.4212		0.30228	26.8494
			0.87769	26.4364		0.31235	26.8494
			0.86762	26.4516		0.32242	26.8464
			0.85754	26.4638		0.33249	26.8433
			0.84747	26.4759		0.34256	26.8433
			0.8374	26.4881		0.35263	26.8403
			0.82733	26.4971		0.3627	26.8403
			0.81726	26.5063		0.37277	26.8372
			0.80719	26.5184		0.38284	26.8372
			0.79712	26.5245		0.39291	26.8342
			0.78705	26.5336		0.40299	26.8311
			0.77698	26.5427		0.41306	26.8311
			0.76691	26.5488		0.42313	26.8282
			0.75684	26.5548		0.4332	26.8251
			0.74677	26.564		0.44327	26.8221
			0.73669	26.57		0.45334	26.819
			0.72662	26.5761		0.46341	26.816
			0.71655	26.5822		0.47348	26.8129
			0.70648	26.5883		0.48355	26.8129
			0.69641	26.5943		0.49362	26.81
			0.68634	26.6004		0.50369	26.8069
			0.67627	26.6065		0.51376	26.8008
			0.6662	26.6125		0.52383	26.7978
			0.65613	26.6186		0.53391	26.7947
			0.64606	26.6247		0.54398	26.7917
			0.63599	26.6307		0.55405	26.7887
			0.62592	26.6338		0.56412	26.7826
			0.61585	26.6399		0.57419	26.7796
			0.60577	26.6429		0.58426	26.7765
			0.5957	26.649		0.59433	26.7705
			0.58563	26.655		0.6044	26.7674
			0.57556	26.6581		0.61447	26.7613
			0.56549	26.6642		0.62454	26.7583
			0.55542	26.6672		0.63461	26.7522
			0.54535	26.6732		0.64468	26.7462
			0.53528	26.6763		0.65476	26.7431
			0.52521	26.6824		0.66483	26.737
			0.51514	26.6854		0.6749	26.7309
			0.50507	26.6885		0.68497	26.7249
			0.495	26.6945		0.69504	26.7188
			0.48492	26.6976		0.70511	26.7127
			0.47485	26.7037		0.71518	26.7037
			0.46478	26.7067		0.72525	26.6976
			0.45471	26.7127		0.73532	26.6915
			0.44464	26.7158		0.74539	26.6824
			0.43457	26.7188		0.75546	26.6732
			0.4245	26.7219		0.76553	26.6672
			0.41443	26.728		0.7756	26.655
			0.40436	26.7309		0.78568	26.646
			0.39429	26.734		0.79575	26.6368
			0.38422	26.7401		0.80582	26.6247
			0.37415	26.7431		0.81589	26.6156
			0.36408	26.7462		0.82596	26.6004
			0.354	26.7522		0.83603	26.5883
			0.34393	26.7552		0.8461	26.573
			0.33386	26.7583		0.85617	26.5579
			0.32379	26.7613		0.86624	26.5397
			0.31372	26.7644		0.87631	26.5215
			0.30365	26.7674		0.88638	26.5032
			0.29358	26.7705		0.89645	26.4789
			0.28351	26.7765		0.90653	26.4516
			0.27344	26.7796		0.9166	26.4243
			0.26337	26.7826		0.92667	26.3909
			0.2533	26.7857		0.93674	26.3544
			0.24323	26.7887		0.94681	26.3119
			0.23315	26.7917		0.95688	26.2603
			0.22308	26.7947		0.96695	26.2026
			0.21301	26.7978		0.97702	26.1327
			0.20294	26.8008		0.98709	26.0478
			0.19287	26.8039		0.99716	25.9476
			0.1828	26.8069		1.00723	25.8261
			0.17273	26.81		1.0173	25.6773
			0.16266	26.8129		1.02737	25.4981
			0.15259	26.816		1.03745	25.2734
			0.14252	26.819		1.04752	24.9971
			0.13245	26.8221		1.05759	24.657
			0.12238	26.8251		1.06766	24.2289
			0.11231	26.8251		1.07773	23.7005
			0.10223	26.8282		1.0878	23.0385
			0.09216	26.8311		1.09787	22.2156
			0.08209	26.8342		1.10794	21.1983
			0.07202	26.8372		1.11801	19.9473
			0.06195	26.8403		1.12808	18.4168
			0.05188	26.8433		1.13815	16.5676
			0.04181	26.8464		1.14822	14.3479
			0.03174	26.8494		1.15829	11.709
			0.02167	26.8524		1.16837	8.62387
			0.0116	26.8524		1.17844	5.06197
			0.00153	26.8554		1.18851	0.98871
			-0.00854	26.8585		1.19858	-3.61595
			-0.01862	26.8615		1.20865	-8.75141
			-0.02869	26.8646		1.21872	-14.4389
